# Supplementary material for: Circ-malat1 promotes gastric cell growth via miR-154-5p/CCND2
Source: Front Genet. 2025 Jul 10;16:1594354. doi: 10.3389/fgene.2025.1594354 (PMC12286793; doi:10.3389/fgene.2025.1594354)
Supplement: Supplementary file 1 [file Table2.xlsx]

## Sheet: Sheet1
Antibody information
Antibody name	Company	Reaction species	Dilution ratio
β-actin	Proteintech	Mouse	1:20000
CCND2	Proteintech	Rabbit	1:2000
AGO2	Proteintech	Mouse
IgG	Proteintech	Rabbit
