# Supplementary material for: Circ-malat1 promotes gastric cell growth via miR-154-5p/CCND2
Source: Front Genet. 2025 Jul 10;16:1594354. doi: 10.3389/fgene.2025.1594354 (PMC12286793; doi:10.3389/fgene.2025.1594354)
Supplement: Supplementary file 2 [file Table3.xlsx]

## Sheet: Sheet1
miRNAs binding sites in circ-malat1
circBank ID	circbase ID	miRNA ID (miR_ID)	miRanda bindingsite (positions)
hsa_circMALAT1_024	hsa_circ_0002082	hsa-miR-509-3-5p	792
hsa_circMALAT1_024	hsa_circ_0002082	hsa-miR-6807-3p	643 594
hsa_circMALAT1_024	hsa_circ_0002082	hsa-miR-34b-3p	733
hsa_circMALAT1_024	hsa_circ_0002082	hsa-miR-3606-3p	786
hsa_circMALAT1_024	hsa_circ_0002082	hsa-miR-4667-3p	539
hsa_circMALAT1_024	hsa_circ_0002082	hsa-miR-4773	458
hsa_circMALAT1_024	hsa_circ_0002082	hsa-miR-512-5p	772 823
hsa_circMALAT1_024	hsa_circ_0002082	hsa-miR-1224-3p	544
hsa_circMALAT1_024	hsa_circ_0002082	hsa-miR-1304-3p	482
hsa_circMALAT1_024	hsa_circ_0002082	hsa-miR-154-3p	695
hsa_circMALAT1_024	hsa_circ_0002082	hsa-miR-2116-3p	534
hsa_circMALAT1_024	hsa_circ_0002082	hsa-miR-2276-3p	479
hsa_circMALAT1_024	hsa_circ_0002082	hsa-miR-3148	512
hsa_circMALAT1_024	hsa_circ_0002082	hsa-miR-3611	80
hsa_circMALAT1_024	hsa_circ_0002082	hsa-miR-3680-5p	462 485
hsa_circMALAT1_024	hsa_circ_0002082	hsa-miR-3974	327
hsa_circMALAT1_024	hsa_circ_0002082	hsa-miR-4640-3p	542 349
hsa_circMALAT1_024	hsa_circ_0002082	hsa-miR-4698	831
hsa_circMALAT1_024	hsa_circ_0002082	hsa-miR-4705	814
hsa_circMALAT1_024	hsa_circ_0002082	hsa-miR-518a-5p	385
hsa_circMALAT1_024	hsa_circ_0002082	hsa-miR-519d-5p	517
hsa_circMALAT1_024	hsa_circ_0002082	hsa-miR-527	385
hsa_circMALAT1_024	hsa_circ_0002082	hsa-miR-548at-5p	278 47
hsa_circMALAT1_024	hsa_circ_0002082	hsa-miR-605-5p	362
hsa_circMALAT1_024	hsa_circ_0002082	hsa-miR-651-3p	381
hsa_circMALAT1_024	hsa_circ_0002082	hsa-miR-676-5p	739
hsa_circMALAT1_024	hsa_circ_0002082	hsa-miR-6887-3p	351 538
hsa_circMALAT1_024	hsa_circ_0002082	hsa-miR-8063	421
hsa_circMALAT1_024	hsa_circ_0002082	hsa-miR-101-3p	648
hsa_circMALAT1_024	hsa_circ_0002082	hsa-miR-1226-3p	838
hsa_circMALAT1_024	hsa_circ_0002082	hsa-miR-1299	204
hsa_circMALAT1_024	hsa_circ_0002082	hsa-miR-1324	617
hsa_circMALAT1_024	hsa_circ_0002082	hsa-miR-154-5p	151
hsa_circMALAT1_024	hsa_circ_0002082	hsa-miR-187-5p	558
hsa_circMALAT1_024	hsa_circ_0002082	hsa-miR-2110	713
hsa_circMALAT1_024	hsa_circ_0002082	hsa-miR-22-5p	36
hsa_circMALAT1_024	hsa_circ_0002082	hsa-miR-301a-5p	216
hsa_circMALAT1_024	hsa_circ_0002082	hsa-miR-3116	106
hsa_circMALAT1_024	hsa_circ_0002082	hsa-miR-3192-3p	177
hsa_circMALAT1_024	hsa_circ_0002082	hsa-miR-3529-3p	553
hsa_circMALAT1_024	hsa_circ_0002082	hsa-miR-3659	1
hsa_circMALAT1_024	hsa_circ_0002082	hsa-miR-3686	578
hsa_circMALAT1_024	hsa_circ_0002082	hsa-miR-383-5p	654
hsa_circMALAT1_024	hsa_circ_0002082	hsa-miR-4255	5
hsa_circMALAT1_024	hsa_circ_0002082	hsa-miR-4323	551
hsa_circMALAT1_024	hsa_circ_0002082	hsa-miR-4512	123
hsa_circMALAT1_024	hsa_circ_0002082	hsa-miR-455-5p	112
hsa_circMALAT1_024	hsa_circ_0002082	hsa-miR-4659a-5p	114
hsa_circMALAT1_024	hsa_circ_0002082	hsa-miR-4659b-5p	117
hsa_circMALAT1_024	hsa_circ_0002082	hsa-miR-4668-3p	419
hsa_circMALAT1_024	hsa_circ_0002082	hsa-miR-4685-3p	346
hsa_circMALAT1_024	hsa_circ_0002082	hsa-miR-4699-3p	638
hsa_circMALAT1_024	hsa_circ_0002082	hsa-miR-4757-5p	122
hsa_circMALAT1_024	hsa_circ_0002082	hsa-miR-4758-3p	547
hsa_circMALAT1_024	hsa_circ_0002082	hsa-miR-4762-5p	26
hsa_circMALAT1_024	hsa_circ_0002082	hsa-miR-5007-3p	431
hsa_circMALAT1_024	hsa_circ_0002082	hsa-miR-503-5p	656
hsa_circMALAT1_024	hsa_circ_0002082	hsa-miR-508-3p	294
hsa_circMALAT1_024	hsa_circ_0002082	hsa-miR-511-5p	62
hsa_circMALAT1_024	hsa_circ_0002082	hsa-miR-5193	538
hsa_circMALAT1_024	hsa_circ_0002082	hsa-miR-545-3p	836
hsa_circMALAT1_024	hsa_circ_0002082	hsa-miR-548a-3p	792
hsa_circMALAT1_024	hsa_circ_0002082	hsa-miR-548ar-3p	795
hsa_circMALAT1_024	hsa_circ_0002082	hsa-miR-548av-3p	795
hsa_circMALAT1_024	hsa_circ_0002082	hsa-miR-548az-3p	795
hsa_circMALAT1_024	hsa_circ_0002082	hsa-miR-548e-3p	795
hsa_circMALAT1_024	hsa_circ_0002082	hsa-miR-548f-3p	794
hsa_circMALAT1_024	hsa_circ_0002082	hsa-miR-548p	832
hsa_circMALAT1_024	hsa_circ_0002082	hsa-miR-550b-2-5p	112
hsa_circMALAT1_024	hsa_circ_0002082	hsa-miR-5700	675
hsa_circMALAT1_024	hsa_circ_0002082	hsa-miR-586	674
hsa_circMALAT1_024	hsa_circ_0002082	hsa-miR-607	28
hsa_circMALAT1_024	hsa_circ_0002082	hsa-miR-6507-5p	75
hsa_circMALAT1_024	hsa_circ_0002082	hsa-miR-655-5p	149
hsa_circMALAT1_024	hsa_circ_0002082	hsa-miR-670-3p	780
hsa_circMALAT1_024	hsa_circ_0002082	hsa-miR-6744-3p	124
hsa_circMALAT1_024	hsa_circ_0002082	hsa-miR-6749-3p	536
hsa_circMALAT1_024	hsa_circ_0002082	hsa-miR-6771-3p	364
hsa_circMALAT1_024	hsa_circ_0002082	hsa-miR-6830-3p	61
hsa_circMALAT1_024	hsa_circ_0002082	hsa-miR-6846-3p	219
hsa_circMALAT1_024	hsa_circ_0002082	hsa-miR-944	101
