# Supplementary material for: Circ-malat1 promotes gastric cell growth via miR-154-5p/CCND2
Source: Front Genet. 2025 Jul 10;16:1594354. doi: 10.3389/fgene.2025.1594354 (PMC12286793; doi:10.3389/fgene.2025.1594354)
Supplement: Supplementary file 3 [file Table1.xlsx]

## Sheet: Primer
Primers used for PCR and RT-qPCR
Gene name	Forward	Reverse
β-actin	CACCATTGGCAATGAGCGGTTC	AGGTCTTTGCGGATGTCCACGT
GAPDH	GTCTCCTCTGACTTCAACAGCG	ACCACCCTGTTGCTGTAGCCAA
Malat1	GGTAACGATGGTGTCGAGGTC	CCAGCATTACAGTTCTTGAACATG
circ-MALAT1(divergent)	AGCTGAGTGATAAAGGCTGAGTG	TGATCTGGTCCATTAAAGAGTGTTC
circ-MALAT1(convergent)	TGTCTGCGAACACTCTTT	AATCTCCCACCTGTCTAA
18S	GCAGAATCCACGCCAGTACAAG	GCTTGTTGTCCAGACCATTGGC
CCND2	GAGAAGCTGTCTCTGATCCGCA	CTTCCAGTTGCGATCATCGACG
miR-154-5p RT	GTCGTATCCAGTGCAGGGTCCGAGGTATTCGCACTGGATACGACCGAAGG
miR-154-5p	AACACGCTAGGTTATCCGTGT	GTCGTATCCAGTGCAGGGT
U6	CTCGCTTCGGCAGCACAT	TTTGCGTGTCATCCTTGCG
